# Supplementary material for: FluoEM, virtual labeling of axons in three-dimensional electron microscopy data for long-range connectomics
Source: eLife. 2018 Aug 14;7:e38976. doi: 10.7554/eLife.38976 (PMC6158011; doi:10.7554/eLife.38976)
Supplement: Figure 2—source data 5. [file elife-38976-fig2-data5.xlsx]

## Sheet: Sheet1
sphereDiam	L1	L23	L4
1000	5.73816	4.75006	5.29187
2000	12.4822	11.4266	10.0075
3000	18.159	17.6702	17.1437
4000	26.2665	23.8375	20.7088
5000	35.2002	34.9752	32.0296
