# Supplementary material for: FluoEM, virtual labeling of axons in three-dimensional electron microscopy data for long-range connectomics
Source: eLife. 2018 Aug 14;7:e38976. doi: 10.7554/eLife.38976 (PMC6158011; doi:10.7554/eLife.38976)
Supplement: Figure 3—source data 1. [file elife-38976-fig3-data1.xlsx]

## Sheet: Sheet1
residuals	mean	median	std
3.85066	2.72482	2.6752	1.05433
1.96731
1.14976
4.22583
2.6752
2.77869
2.4263
